# Supplementary material for: Highly Pathogenic Clone of Shiga Toxin–Producing Escherichia coli O157:H7, England and Wales
Source: Emerg Infect Dis. 2018 Dec;24(12):2303–8. doi: 10.3201/eid2412.180409 (PMC6256402; doi:10.3201/eid2412.180409)
Supplement: Technical Appendix — Additional information about highly pathogenic clone of Shiga toxin–producing Escherichia coli O157:H7. [file 18-0409-Techapp-s1.xlsx]

## Sheet: QRY_IsolatesIncluded
SRA Accession	SNP Address	STX
	18.35.380.2902.3565.3735.4238	-
	18.35.380.2902.3565.3735.4238	-
SRR6001292	18.35.380.2902.3565.3735.4238	-
	18.35.380.738.982.2916.4253	-
	18.35.380.2947.3622.3796.4304	-
	18.35.380.2904.3567.3780.4292	-
	18.35.380.2896.3557.3727.4229	-
	18.35.380.2904.3567.3737.4240	-
	18.35.380.738.982.2916.4237	-
	18.35.380.2896.3557.3727.4270	-
	18.35.380.738.982.2916.4289	-
	18.35.380.2590.3558.3728.4230	-
SRR6001307	18.35.380.2720.3576.3746.4249	-
SRR6001324	18.35.380.2923.3594.3767.4272	-
SRR1981956	18.35.380.765.1009.1526.1768	stx2a
	18.35.380.738.982.2916.4273	-
	18.35.380.2927.3599.3772.4279	-
	18.35.380.2927.3599.3772.4279	-
	18.35.380.2904.3567.3780.4287	-
	18.35.380.2590.3571.3741.4244	-
	18.35.380.2902.3596.3769.4276	-
	18.35.380.738.982.3766.4271	-
	18.35.380.2590.3097.3791.4299	-
	18.35.380.2902.3587.3759.4263	-
	18.35.380.2771.3581.3751.4255	-
	18.35.380.2915.3584.3754.4258	-
	18.35.380.2915.3584.3754.4258	-
	18.35.380.2915.3584.3754.4277	-
SRR1981407	18.35.380.765.1009.1051.1205	stx2a
	18.35.380.2590.3561.3731.4233	-
SRR1981093	18.35.380.765.1116.1159.1314	stx2a
SRR1981708	18.35.445.842.2077.2123.2280	stx2c
	18.35.380.2919.3590.3762.4266	-
SRR1981566	18.35.713.1310.1554.1598.1754	stx2c
	18.35.380.913.1157.3755.4259	-
	18.35.380.2904.3618.3792.4300	-
SRR1981671	18.35.380.913.1157.1200.1355	-
SRR1981544	18.35.380.1387.1631.1675.1831	-
	18.35.380.738.982.1024.1660	-
SRR1981095	18.35.445.842.1086.1129.1284	stx2c
	18.35.380.738.982.1024.1660	-
	18.35.380.738.982.1024.1660	-
SRR1981613	18.35.380.738.982.1024.1178	-
SRR1981968	18.35.380.738.982.1024.1660	-
	18.35.380.765.1009.1051.1211	stx2a
SRR1981194	18.518.949.1755.2004.2050.2206	stx2c
SRR1981020	18.35.380.738.982.1024.1660	-
SRR1981409	18.35.603.1111.1355.1398.1554	-
SRR1981668	18.35.603.1111.1355.1398.2289	-
	18.35.445.1235.1479.1523.1679	stx2c
SRR1981398	18.35.380.765.1009.1526.1682	stx2a
	18.35.380.2905.3568.3738.4241	-
	18.35.380.2907.3572.3742.4245	-
	18.35.380.2590.3579.3749.4252	-
	18.35.380.2930.3602.3775.4282	-
	18.35.1532.2909.3574.3744.4247	-
	18.35.1532.2909.3574.3744.4247	-
	18.35.380.2911.3577.3747.4250	-
	18.35.380.2911.3577.3747.4250	-
	18.35.380.765.1009.2504.3997	stx2a
	18.1033.1481.2788.3412.3565.4015	stx2c
SRR6001320	18.35.275.2162.3417.3574.4026	stx2c
	18.35.380.765.1009.1526.3994	stx2a
	18.35.380.765.1009.3558.4008	stx2a
	18.35.1482.2791.3415.3568.4020	stx2c
SRR6001296	18.35.380.765.1009.1526.4031	stx2a
	18.35.380.2463.3585.3757.4261	-
	18.35.380.2902.3589.3761.4265	-
	18.35.380.2901.3564.3734.4236	-
	18.35.380.738.3470.3632.4108	-
SRR6001302	18.35.380.765.1009.2920.3201	stx2a
	18.35.380.2836.3471.3634.4110	-
	18.35.1497.2829.3460.3622.4114	stx2c
	18.35.1497.2829.3460.3622.4094	stx2c
SRR5018364	18.35.380.2050.2337.2396.2564	-
SRR4177438	18.35.380.765.1009.1526.2636	stx2a
SRR4897216	18.35.380.765.1009.1526.2622	stx2a
SRR4181400	18.35.380.765.1009.1526.2622	stx2a
SRR4181328	18.35.380.765.1009.1526.2622	stx2a
SRR4177017	18.35.380.765.1009.1526.2622	stx2a
SRR4176973	18.35.380.765.1009.1526.2622	stx2a
SRR4180895	18.35.380.765.1009.1526.2622	stx2a
SRR4179733	18.35.380.765.1009.1526.2622	-
SRR4181469	18.35.380.765.1009.1526.2622	stx2a
SRR4177387	18.35.380.765.1009.1526.2622	stx2a
SRR4180730	18.35.380.765.1009.1526.2622	stx2a
SRR4178271	18.35.380.765.1009.1526.2622	stx2a
SRR4787319	18.35.380.765.1009.1526.2630	stx2a
SRR4180837	18.35.380.765.1009.1526.2622	stx2a
SRR4181471	18.35.380.765.1009.1526.2622	stx2a
SRR4181064	18.35.380.765.1009.1526.2622	stx2a
SRR4788304	18.35.380.765.1009.1526.2622	stx2a
SRR4178330	18.35.380.765.1009.1526.2622	stx2a
SRR4180843	18.35.380.765.1009.1526.2659	stx2a
SRR4179807	18.35.380.765.1009.1526.2622	stx2a
SRR4787920	18.35.380.765.1009.1526.2622	stx2a
SRR4176993	18.35.380.765.1009.1526.2622	stx2a
SRR5024186	18.35.380.765.1009.1526.2622	stx2a
SRR4181566	18.35.380.765.1009.1526.2622	stx2a
SRR4897600	18.35.380.765.1009.1526.2687	stx2a
SRR4177166	18.35.380.765.1009.1526.2622	stx2a
SRR4181432	18.35.380.765.1009.1526.2622	stx2a
SRR4178505	18.35.380.765.1009.1526.2622	stx2a
SRR4180894	18.35.380.765.1009.1526.2659	stx2a
SRR4897328	18.35.380.765.1009.1526.2622	stx2a
SRR4178851	18.35.380.765.1009.1526.2622	stx2a
SRR4176972	18.35.380.765.1009.1526.2622	stx2a
SRR4897659	18.35.380.765.1009.2504.2706	stx2a
SRR4181513	18.35.380.765.1009.1526.2622	stx2a
SRR4181607	18.35.380.765.1009.1526.2622	stx2a
SRR4181567	18.35.380.765.1009.1526.2622	stx2a
SRR4181608	18.35.380.765.1009.1526.2622	stx2a
SRR4181561	18.35.380.765.1009.1526.2622	stx2a
SRR4181610	18.35.380.765.1009.1526.2622	stx2a
	18.799.1134.2108.2421.2495.2696
SRR6153876	18.35.380.765.1009.1526.2699
SRR4181516	18.35.380.765.1009.1526.2622	stx2a
	18.35.380.765.1009.1526.2741	stx2a
	18.35.380.765.1009.1526.2741	stx2a
SRR4897277	18.35.380.765.1009.1526.2622	stx2a
SRR4786995	18.35.380.765.1009.2584.2795	stx2a
SRR5006049	18.35.380.765.1009.1526.2820	stx2a
SRR4788275	18.35.972.1802.2559.2645.2873	stx2c
SRR4788211	18.35.380.765.1009.1526.2882	stx2a
SRR4787401	18.35.380.765.1009.1051.2894	stx2a
SRR5018341	18.35.380.765.2572.2659.2889	stx2a
SRR4184848	18.35.380.765.2583.2671.2904	stx2a
	18.35.380.765.2592.2680.2914	stx2a
SRR4184814	18.35.380.765.2572.2659.2889	stx2a
SRR4184825	18.35.380.765.2592.2680.2914	stx2a
SRR4184812	18.35.380.765.2592.2680.2914	stx2a
SRR4787274	18.86.1211.2247.2604.2694.2930	stx2c stx1a
SRR5024173	18.35.380.765.2626.2716.2955	stx2a
SRR4195631	18.35.380.765.2626.2716.2974	stx2a
SRR4195792	18.35.380.913.2646.2738.2989	-
SRR5018344	18.35.380.738.982.2916.3193	-
SRR4897643	18.35.380.765.1009.1526.3197	stx2a
SRR5024317	18.35.380.765.1009.2920.3201	stx2a
SRR4787207	18.35.380.765.1009.1526.3220	stx2a
SRR4897198	18.35.380.765.1009.1526.3322	stx2a
SRR5018359	18.35.380.765.1009.3025.3329	stx2a
SRR4897620	18.35.380.2463.2911.3026.3330	-
SRR4897677	18.35.380.765.1009.3025.3329	stx2a
SRR5005318	18.35.380.765.1009.1526.3322	stx2a
SRR4897192	18.35.380.2463.2911.3026.3330	-
SRR5005352	18.35.380.765.1009.3025.3339	stx2a
SRR4786369	18.35.380.765.2926.3041.3349	stx2a
SRR4897559	18.35.713.1310.1554.3048.3358	stx2c
SRR5006080	18.35.445.2361.2940.3056.3368	stx2c
SRR3742247	18.35.445.842.2983.3099.3432	stx2c
SRR4787383	18.35.380.765.3004.3121.3467	stx2a
SRR4787357	18.35.380.765.1009.3131.3484	stx2a
SRR4788264	18.35.380.765.1009.3131.3484	stx2a
SRR4897362	18.35.1351.2534.3015.3133.3488	stx2c
SRR4897445	18.35.380.765.1009.3025.3503	stx2a
	18.35.380.913.1157.3183.3561	-
SRR4787834	18.35.380.2590.3097.3220.3611	-
SRR5005553	18.35.380.765.1009.1526.3623	stx2a
SRR4897174	18.35.380.765.3094.3217.3606	stx2a
SRR4788221	18.35.380.765.3102.3227.3619	stx2a
SRR4897072	18.35.380.765.1009.3238.3635	stx2a
SRR4787818	18.35.380.765.1009.3264.3667	stx2a
SRR4787840	18.35.380.765.1009.1526.3707	stx2a
SRR4788231	18.35.380.765.1009.1526.3698	stx2a
	18.35.380.765.1009.1526.3712	stx2a
SRR4787815	18.35.380.765.1009.1526.3738	stx2a
SRR4788087	18.35.1412.2668.3184.3324.3746	stx2a
SRR4788195	18.35.445.2669.3185.3325.3747	stx2c
	18.35.380.765.1009.1526.3778	stx2a
SRR4787394	18.35.1335.2512.2976.3343.3770	stx2a
	18.35.380.765.1009.3345.3772	stx2a
SRR4897814	18.35.380.765.1009.3361.3789	stx2a
SRR4788084	18.35.380.765.3004.3364.3793	stx2a
SRR5005434	18.35.380.2696.3224.3370.3799	-
	18.35.380.765.1009.1526.3791	stx2a
	18.35.380.765.1009.3264.3853
	18.35.380.765.3265.3417.3856	-
	18.35.380.765.1009.3264.3852
	18.35.380.2696.3224.3370.3859	-
SRR4786892	18.35.1335.2512.2976.3343.3770	stx2a
SRR4897460	18.35.380.2696.3224.3370.3799	-
SRR4787816	18.35.380.2696.3224.3370.3886	-
SRR4786809	18.35.380.765.3287.3442.3895	stx2a
	18.35.380.765.3316.3472.3933	stx2a
	18.35.972.1802.3307.3462.3919	stx2c
	18.35.380.765.3299.3454.3911	stx2a
	18.35.1454.2740.3303.3458.3915	stx2c
	18.35.380.738.3304.3459.3916	-
	18.35.380.2744.3312.3468.3929	-
	18.35.380.2771.3387.3530.3972	-
	18.35.380.2771.3387.3530.3972	-
	18.35.380.738.3431.3589.4044	-
	18.35.380.738.3431.3589.4044	-
	18.35.380.2463.3435.3594.4052	-
	18.35.380.2590.3097.3592.4050	-
	18.35.380.765.1009.3264.3853	stx2a
	18.35.380.765.3534.3702.4197	stx2a
	18.444.673.1244.3540.3708.4207	stx2a stx2c
	18.35.380.765.1009.3717.4216	stx2a
	18.1063.1541.2956.3632.3807.4320	stx2c stx1a
	18.35.380.765.3660.3837.4361	stx2a
	18.35.380.765.3650.3826.4342	stx2a
	18.35.380.765.1009.1526.4352	stx2a
	18.35.380.765.1009.1526.4352	stx2a
	18.35.380.765.3660.3837.4362	stx2a
	18.35.380.765.3675.3853.4377	stx2a
	18.35.713.1310.3693.3872.4408	stx2c
	18.35.380.765.3706.3887.4430	stx2a
	18.35.972.1802.3761.3956.4520	stx2c
	18.35.445.3011.3731.3917.4471	stx2c
	18.35.380.765.1009.3264.4510	stx2a
	18.35.380.765.3660.3837.4481	stx2a
	18.35.445.842.3754.3945.4507	stx2c
	18.35.380.765.3804.4006.4579	stx2a
	18.35.380.765.1009.3345.4584	stx2a
	18.35.380.765.2572.4008.4581	stx2a
	18.35.380.765.2572.4016.4593	stx2a
	18.35.972.1802.3830.4037.4616	stx2c
	18.35.380.765.1009.4023.4600	stx2a
	18.35.380.765.2572.4016.4601	stx2a
	18.35.972.1802.3830.4037.4616	stx2c
	18.35.972.1802.3830.4037.4616	stx2c
	18.35.380.765.3826.4033.4611	stx2a
	18.35.972.1802.3830.4037.4616	stx2c
	18.35.380.765.3833.4041.4624	stx2a
	18.35.380.765.2572.4008.4622	stx2a
	18.35.380.765.3650.4056.4644	stx2a
	18.35.380.765.3650.4056.4644	stx2a
	18.35.380.765.3650.4056.4644	stx2a
	18.35.380.765.1009.1526.4647	stx2a
	18.35.380.765.3826.4033.4611	stx2a
	18.35.380.765.3650.4056.4669	stx2a
	18.35.380.765.2572.4084.4679	stx2a
	18.35.380.765.3650.4056.4644	stx2a
	18.35.380.765.3880.4091.4686	stx2a
	18.1097.1651.3116.3887.4098.4693	stx2c
	18.444.673.1244.3903.4115.4717	stx2a stx2c
	18.35.972.1802.3920.4133.4744	stx2c
	18.35.380.765.3914.4127.4737	stx2a
	18.35.380.738.3915.4128.4738
	18.35.380.3131.3924.4139.4751	stx2a
	18.444.673.1244.3903.4115.4717	stx2a stx2c
	18.35.380.765.3951.4171.4797	stx2a
	18.35.380.765.3968.4190.4819	stx2a
	18.35.445.3168.3984.4209.4844	stx2c
	18.444.1673.3156.3967.4189.4818	stx2a stx2c
	18.35.1677.3163.3978.4201.4832	stx2c
	18.35.1678.3164.3980.4204.4836	stx2c
	18.35.1677.3163.3978.4201.4832	stx2c
	18.35.380.765.3994.4220.4859	stx2a
	18.35.380.765.3989.4214.4853	stx2a
	18.35.275.2162.3417.4235.4880	stx2c
	18.35.275.2162.3417.4235.4920	stx2c
	18.1063.1703.3208.4042.4280.4940	stx2c stx1a
	18.35.275.3215.4055.4296.4962	stx2c
	18.35.380.765.1009.1526.4960	stx2a
	18.444.673.1244.3540.3708.4207	stx2a stx2c
	18.35.380.3220.4062.4303.4971
	18.444.673.1244.3540.3708.4207	stx2a stx2c
	18.35.380.765.1009.1526.5002	stx2a
